# Supplementary material for: Experimental Florivory Influences Reproductive Success in the Field Bindweed (Convolvulus arvensis)
Source: Plants (Basel). 2026 Jan 11;15(2):225. doi: 10.3390/plants15020225 (PMC12844798; doi:10.3390/plants15020225)
Supplement: Supplementary file 1 [file plants-15-00225-s001.zip]

Archive with 1 entries (1 files):
- plants-4078841-supplementary.xlsx
