# Supplementary material for: Experimental Florivory Influences Reproductive Success in the Field Bindweed (Convolvulus arvensis)
Source: Plants (Basel). 2026 Jan 11;15(2):225. doi: 10.3390/plants15020225 (PMC12844798; doi:10.3390/plants15020225)
Supplement: Supplementary file 1 [file plants-15-00225-s001.zip › plants-4078841-supplementary.xlsx]

## Sheet: Convolvulus florivory
Treatment	Reproductive success	Disappearance	Date	Locality
Damaged	2	0	2025-07-31	Cesta na krupu
Damaged	1	0	2025-07-31	Cesta na krupu
Damaged	1	0	2025-07-31	Cesta na krupu
Damaged	2	0	2025-07-31	Cesta na krupu
Damaged	3	0	2025-07-31	Cesta na krupu
Damaged	0	0	2025-07-31	Cesta na krupu
Damaged	2	0	2025-07-31	Cesta na krupu
Damaged		1	2025-07-31	Cesta na krupu
Damaged	0	0	2025-07-31	Cesta na krupu
Damaged	1	0	2025-07-31	Cesta na krupu
Damaged		1	2025-07-31	Cesta na krupu
Damaged	3	0	2025-07-31	Cesta na krupu
Damaged	4	0	2025-07-31	Cesta na krupu
Damaged	0	0	2025-07-31	Cesta na krupu
Damaged	2	0	2025-07-31	Cesta na krupu
Control	0	0	2025-07-31	Cesta na krupu
Control	2	0	2025-07-31	Cesta na krupu
Control	0	0	2025-07-31	Cesta na krupu
Control	2	0	2025-07-31	Cesta na krupu
Control	2	0	2025-07-31	Cesta na krupu
Control	2	0	2025-07-31	Cesta na krupu
Control	1	0	2025-07-31	Cesta na krupu
Control	0	0	2025-07-31	Cesta na krupu
Control	0	0	2025-07-31	Cesta na krupu
Control	1	0	2025-07-31	Cesta na krupu
Control	2	0	2025-07-31	Cesta na krupu
Control		1	2025-07-31	Cesta na krupu
Control	2	0	2025-07-31	Cesta na krupu
Control	0	0	2025-07-31	Cesta na krupu
Control	1	0	2025-07-31	Cesta na krupu
Damaged	0	0	2025-07-31	Blizsie k strelnici
Damaged	0	0	2025-07-31	Blizsie k strelnici
Damaged	0	0	2025-07-31	Blizsie k strelnici
Damaged	0	0	2025-07-31	Blizsie k strelnici
Damaged	0	0	2025-07-31	Blizsie k strelnici
Damaged	0	0	2025-07-31	Blizsie k strelnici
Damaged	0	0	2025-07-31	Blizsie k strelnici
Damaged	0	0	2025-07-31	Blizsie k strelnici
Damaged	0	0	2025-07-31	Blizsie k strelnici
Damaged	0	0	2025-07-31	Blizsie k strelnici
Damaged	0	0	2025-07-31	Blizsie k strelnici
Damaged	0	0	2025-07-31	Blizsie k strelnici
Damaged	0	0	2025-07-31	Blizsie k strelnici
Damaged	0	0	2025-07-31	Blizsie k strelnici
Damaged	0	0	2025-07-31	Blizsie k strelnici
Control	0	0	2025-07-31	Blizsie k strelnici
Control	0	0	2025-07-31	Blizsie k strelnici
Control	0	0	2025-07-31	Blizsie k strelnici
Control	0	0	2025-07-31	Blizsie k strelnici
Control	0	0	2025-07-31	Blizsie k strelnici
Control	0	0	2025-07-31	Blizsie k strelnici
Control	0	0	2025-07-31	Blizsie k strelnici
Control	0	0	2025-07-31	Blizsie k strelnici
Control	0	0	2025-07-31	Blizsie k strelnici
Control	0	0	2025-07-31	Blizsie k strelnici
Control	1	0	2025-07-31	Blizsie k strelnici
Control	4	0	2025-07-31	Blizsie k strelnici
Control	0	0	2025-07-31	Blizsie k strelnici
Control	0	0	2025-07-31	Blizsie k strelnici
Damaged	4	0	7/30/2025	Okraj cyklotrasy
Damaged	0	0	7/30/2025	Okraj cyklotrasy
Damaged	1	0	7/30/2025	Okraj cyklotrasy
Damaged	1	0	7/30/2025	Okraj cyklotrasy
Damaged	0	0	7/30/2025	Okraj cyklotrasy
Damaged	2	0	7/30/2025	Okraj cyklotrasy
Damaged	1	0	7/30/2025	Okraj cyklotrasy
Damaged	3	0	7/30/2025	Okraj cyklotrasy
Damaged	2	0	7/30/2025	Okraj cyklotrasy
Damaged	1	0	7/30/2025	Okraj cyklotrasy
Damaged	0	0	7/30/2025	Okraj cyklotrasy
Damaged	1	0	7/30/2025	Okraj cyklotrasy
Damaged	0	0	7/30/2025	Okraj cyklotrasy
Damaged	0	0	7/30/2025	Okraj cyklotrasy
Damaged	3	0	7/30/2025	Okraj cyklotrasy
Damaged	4	0	7/30/2025	Okraj cyklotrasy
Damaged	3	0	7/30/2025	Okraj cyklotrasy
Damaged	4	0	7/30/2025	Okraj cyklotrasy
Damaged	1	0	7/30/2025	Okraj cyklotrasy
Damaged	0	0	7/30/2025	Okraj cyklotrasy
Damaged	2	0	7/30/2025	Okraj cyklotrasy
Damaged	0	0	7/30/2025	Okraj cyklotrasy
Damaged	0	0	7/30/2025	Okraj cyklotrasy
Damaged	0	0	7/30/2025	Okraj cyklotrasy
Damaged	1	0	7/30/2025	Okraj cyklotrasy
Damaged	2	0	7/30/2025	Okraj cyklotrasy
Damaged	4	0	7/30/2025	Okraj cyklotrasy
Damaged	4	0	7/30/2025	Okraj cyklotrasy
Damaged	2	0	7/30/2025	Okraj cyklotrasy
Damaged	0	0	7/30/2025	Okraj cyklotrasy
Damaged	0	0	7/30/2025	Okraj cyklotrasy
Damaged	1	0	7/30/2025	Okraj cyklotrasy
Damaged	1	0	7/30/2025	Okraj cyklotrasy
Damaged	2	0	7/30/2025	Okraj cyklotrasy
Damaged	2	0	7/30/2025	Okraj cyklotrasy
Damaged	0	0	7/30/2025	Okraj cyklotrasy
Damaged	0	0	7/30/2025	Okraj cyklotrasy
Damaged	0	0	7/30/2025	Okraj cyklotrasy
Damaged	0	0	7/30/2025	Okraj cyklotrasy
Damaged	1	0	7/30/2025	Okraj cyklotrasy
Damaged	3	0	7/30/2025	Okraj cyklotrasy
Damaged	1	0	7/30/2025	Okraj cyklotrasy
Damaged	1	0	7/30/2025	Okraj cyklotrasy
Damaged	3	0	7/30/2025	Okraj cyklotrasy
Damaged	3	0	7/30/2025	Okraj cyklotrasy
Damaged	4	0	7/30/2025	Okraj cyklotrasy
Damaged	1	0	7/30/2025	Okraj cyklotrasy
Damaged	3	0	7/30/2025	Okraj cyklotrasy
Damaged	4	0	7/30/2025	Okraj cyklotrasy
Damaged	0	0	7/30/2025	Okraj cyklotrasy
Damaged	0	0	7/30/2025	Okraj cyklotrasy
Damaged	2	0	7/30/2025	Okraj cyklotrasy
Damaged	3	0	7/30/2025	Okraj cyklotrasy
Damaged	4	0	7/30/2025	Okraj cyklotrasy
Damaged	4	0	7/30/2025	Okraj cyklotrasy
Damaged	3	0	7/30/2025	Okraj cyklotrasy
Damaged	4	0	7/30/2025	Okraj cyklotrasy
Damaged	3	0	7/30/2025	Okraj cyklotrasy
Damaged	3	0	7/30/2025	Okraj cyklotrasy
Damaged	0	0	7/30/2025	Okraj cyklotrasy
Damaged	1	0	7/30/2025	Okraj cyklotrasy
Damaged	1	0	7/30/2025	Okraj cyklotrasy
Damaged	4	0	7/30/2025	Okraj cyklotrasy
Damaged	0	0	7/30/2025	Okraj cyklotrasy
Damaged	2	0	7/30/2025	Okraj cyklotrasy
Damaged	1	0	7/30/2025	Okraj cyklotrasy
Damaged	1	0	7/30/2025	Okraj cyklotrasy
Damaged	0	0	7/30/2025	Okraj cyklotrasy
Damaged	1	0	7/30/2025	Okraj cyklotrasy
Damaged	0	0	7/30/2025	Okraj cyklotrasy
Damaged		1	7/30/2025	Okraj cyklotrasy
Damaged		1	7/30/2025	Okraj cyklotrasy
Damaged		1	7/30/2025	Okraj cyklotrasy
Damaged		1	7/30/2025	Okraj cyklotrasy
Damaged		1	7/30/2025	Okraj cyklotrasy
Damaged		1	7/30/2025	Okraj cyklotrasy
Damaged		1	7/30/2025	Okraj cyklotrasy
Control	4	0	7/30/2025	Okraj cyklotrasy
Control	4	0	7/30/2025	Okraj cyklotrasy
Control	3	0	7/30/2025	Okraj cyklotrasy
Control	3	0	7/30/2025	Okraj cyklotrasy
Control	4	0	7/30/2025	Okraj cyklotrasy
Control	1	0	7/30/2025	Okraj cyklotrasy
Control	2	0	7/30/2025	Okraj cyklotrasy
Control	2	0	7/30/2025	Okraj cyklotrasy
Control	1	0	7/30/2025	Okraj cyklotrasy
Control	4	0	7/30/2025	Okraj cyklotrasy
Control	4	0	7/30/2025	Okraj cyklotrasy
Control	4	0	7/30/2025	Okraj cyklotrasy
Control	4	0	7/30/2025	Okraj cyklotrasy
Control	2	0	7/30/2025	Okraj cyklotrasy
Control	4	0	7/30/2025	Okraj cyklotrasy
Control	4	0	7/30/2025	Okraj cyklotrasy
Control	2	0	7/30/2025	Okraj cyklotrasy
Control	1	0	7/30/2025	Okraj cyklotrasy
Control	2	0	7/30/2025	Okraj cyklotrasy
Control	3	0	7/30/2025	Okraj cyklotrasy
Control	4	0	7/30/2025	Okraj cyklotrasy
Control	4	0	7/30/2025	Okraj cyklotrasy
Control	4	0	7/30/2025	Okraj cyklotrasy
Control	1	0	7/30/2025	Okraj cyklotrasy
Control	1	0	7/30/2025	Okraj cyklotrasy
Control	0	0	7/30/2025	Okraj cyklotrasy
Control	3	0	7/30/2025	Okraj cyklotrasy
Control	3	0	7/30/2025	Okraj cyklotrasy
Control	2	0	7/30/2025	Okraj cyklotrasy
Control	1	0	7/30/2025	Okraj cyklotrasy
Control	1	0	7/30/2025	Okraj cyklotrasy
Control	0	0	7/30/2025	Okraj cyklotrasy
Control	4	0	7/30/2025	Okraj cyklotrasy
Control	3	0	7/30/2025	Okraj cyklotrasy
Control	4	0	7/30/2025	Okraj cyklotrasy
Control	3	0	7/30/2025	Okraj cyklotrasy
Control	3	0	7/30/2025	Okraj cyklotrasy
Control	4	0	7/30/2025	Okraj cyklotrasy
Control	4	0	7/30/2025	Okraj cyklotrasy
Control	3	0	7/30/2025	Okraj cyklotrasy
Control	4	0	7/30/2025	Okraj cyklotrasy
Control	4	0	7/30/2025	Okraj cyklotrasy
Control	0	0	7/30/2025	Okraj cyklotrasy
Control	4	0	7/30/2025	Okraj cyklotrasy
Control	0	0	7/30/2025	Okraj cyklotrasy
Control	2	0	7/30/2025	Okraj cyklotrasy
Control	1	0	7/30/2025	Okraj cyklotrasy
Control	1	0	7/30/2025	Okraj cyklotrasy
Control	4	0	7/30/2025	Okraj cyklotrasy
Control	4	0	7/30/2025	Okraj cyklotrasy
Control	0	0	7/30/2025	Okraj cyklotrasy
Control	3	0	7/30/2025	Okraj cyklotrasy
Control	0	0	7/30/2025	Okraj cyklotrasy
Control	1	0	7/30/2025	Okraj cyklotrasy
Control	2	0	7/30/2025	Okraj cyklotrasy
Control	3	0	7/30/2025	Okraj cyklotrasy
Control	2	0	7/30/2025	Okraj cyklotrasy
Control	1	0	7/30/2025	Okraj cyklotrasy
Control	0	0	7/30/2025	Okraj cyklotrasy
Control	4	0	7/30/2025	Okraj cyklotrasy
Control	1	0	7/30/2025	Okraj cyklotrasy
Control	1	0	7/30/2025	Okraj cyklotrasy
Control	3	0	7/30/2025	Okraj cyklotrasy
Control	3	0	7/30/2025	Okraj cyklotrasy
Control	0	0	7/30/2025	Okraj cyklotrasy
Control	0	0	7/30/2025	Okraj cyklotrasy
Control	0	0	7/30/2025	Okraj cyklotrasy
Control	0	0	7/30/2025	Okraj cyklotrasy
Control	3	0	7/30/2025	Okraj cyklotrasy
Control	3	0	7/30/2025	Okraj cyklotrasy
Control	1	0	7/30/2025	Okraj cyklotrasy
Control	2	0	7/30/2025	Okraj cyklotrasy
Control	0	0	7/30/2025	Okraj cyklotrasy
Control	0	0	7/30/2025	Okraj cyklotrasy
Control	2	0	7/30/2025	Okraj cyklotrasy
Control	4	0	7/30/2025	Okraj cyklotrasy
Control	2	0	7/30/2025	Okraj cyklotrasy
Control	2	0	7/30/2025	Okraj cyklotrasy
Control	0	0	7/30/2025	Okraj cyklotrasy
Control	0	0	7/30/2025	Okraj cyklotrasy
Control	4	0	7/30/2025	Okraj cyklotrasy
Control	1	0	7/30/2025	Okraj cyklotrasy
Control	2	0	7/30/2025	Okraj cyklotrasy
Control		1	7/30/2025	Okraj cyklotrasy
Control		1	7/30/2025	Okraj cyklotrasy
Control		1	7/30/2025	Okraj cyklotrasy
Control		1	7/30/2025	Okraj cyklotrasy
Control		1	7/30/2025	Okraj cyklotrasy
Control		1	7/30/2025	Okraj cyklotrasy
Control		1	7/30/2025	Okraj cyklotrasy
Control		1	7/30/2025	Okraj cyklotrasy
Control		1	7/30/2025	Okraj cyklotrasy
Control		1	7/30/2025	Okraj cyklotrasy
Control		1	7/30/2025	Okraj cyklotrasy
Control		1	7/30/2025	Okraj cyklotrasy
Control	2	0	2025-08-09	Novovysiata plocha medzi dvomi cyklotrasami
Control	1	0	2025-08-09	Novovysiata plocha medzi dvomi cyklotrasami
Control	3	0	2025-08-09	Novovysiata plocha medzi dvomi cyklotrasami
Control	1	0	2025-08-09	Novovysiata plocha medzi dvomi cyklotrasami
Control	3	0	2025-08-09	Novovysiata plocha medzi dvomi cyklotrasami
Control	4	0	2025-08-09	Novovysiata plocha medzi dvomi cyklotrasami
Control	2	0	2025-08-09	Novovysiata plocha medzi dvomi cyklotrasami
Control	4	0	2025-08-09	Novovysiata plocha medzi dvomi cyklotrasami
Control	2	0	2025-08-09	Novovysiata plocha medzi dvomi cyklotrasami
Control	4	0	2025-08-09	Novovysiata plocha medzi dvomi cyklotrasami
Control	0	0	2025-08-09	Novovysiata plocha medzi dvomi cyklotrasami
Control	1	0	2025-08-09	Novovysiata plocha medzi dvomi cyklotrasami
Control	2	0	2025-08-09	Novovysiata plocha medzi dvomi cyklotrasami
Control	2	0	2025-08-09	Novovysiata plocha medzi dvomi cyklotrasami
Control	2	0	2025-08-09	Novovysiata plocha medzi dvomi cyklotrasami
Control	4	0	2025-08-09	Novovysiata plocha medzi dvomi cyklotrasami
Control	4	0	2025-08-09	Novovysiata plocha medzi dvomi cyklotrasami
Control	4	0	2025-08-09	Novovysiata plocha medzi dvomi cyklotrasami
Control	3	0	2025-08-09	Novovysiata plocha medzi dvomi cyklotrasami
Control	4	0	2025-08-09	Novovysiata plocha medzi dvomi cyklotrasami
Control	3	0	2025-08-09	Novovysiata plocha medzi dvomi cyklotrasami
Control	1	0	2025-08-09	Novovysiata plocha medzi dvomi cyklotrasami
Control	4	0	2025-08-09	Novovysiata plocha medzi dvomi cyklotrasami
Control	2	0	2025-08-09	Novovysiata plocha medzi dvomi cyklotrasami
Control	0	0	2025-08-09	Novovysiata plocha medzi dvomi cyklotrasami
Control	3	0	2025-08-09	Novovysiata plocha medzi dvomi cyklotrasami
Control	1	0	2025-08-09	Novovysiata plocha medzi dvomi cyklotrasami
Control	1	0	2025-08-09	Novovysiata plocha medzi dvomi cyklotrasami
Control	1	0	2025-08-09	Novovysiata plocha medzi dvomi cyklotrasami
Control	1	0	2025-08-09	Novovysiata plocha medzi dvomi cyklotrasami
Control	0	0	2025-08-09	Novovysiata plocha medzi dvomi cyklotrasami
Control	2	0	2025-08-09	Novovysiata plocha medzi dvomi cyklotrasami
Control	3	0	2025-08-09	Novovysiata plocha medzi dvomi cyklotrasami
Control	4	0	2025-08-09	Novovysiata plocha medzi dvomi cyklotrasami
Control	3	0	2025-08-09	Novovysiata plocha medzi dvomi cyklotrasami
Control	2	0	2025-08-09	Novovysiata plocha medzi dvomi cyklotrasami
Control	2	0	2025-08-09	Novovysiata plocha medzi dvomi cyklotrasami
Control	2	0	2025-08-09	Novovysiata plocha medzi dvomi cyklotrasami
Control	3	0	2025-08-09	Novovysiata plocha medzi dvomi cyklotrasami
Control	0	0	2025-08-09	Novovysiata plocha medzi dvomi cyklotrasami
Control	3	0	2025-08-09	Novovysiata plocha medzi dvomi cyklotrasami
Control	2	0	2025-08-09	Novovysiata plocha medzi dvomi cyklotrasami
Control	3	0	2025-08-09	Novovysiata plocha medzi dvomi cyklotrasami
Control	1	0	2025-08-09	Novovysiata plocha medzi dvomi cyklotrasami
Control	4	0	2025-08-09	Novovysiata plocha medzi dvomi cyklotrasami
Control	3	0	2025-08-09	Novovysiata plocha medzi dvomi cyklotrasami
Control	2	0	2025-08-09	Novovysiata plocha medzi dvomi cyklotrasami
Control	2	0	2025-08-09	Novovysiata plocha medzi dvomi cyklotrasami
Control	3	0	2025-08-09	Novovysiata plocha medzi dvomi cyklotrasami
Control	0	0	2025-08-09	Novovysiata plocha medzi dvomi cyklotrasami
Control	4	0	2025-08-09	Novovysiata plocha medzi dvomi cyklotrasami
Control	4	0	2025-08-09	Novovysiata plocha medzi dvomi cyklotrasami
Control	4	0	2025-08-09	Novovysiata plocha medzi dvomi cyklotrasami
Control	3	0	2025-08-09	Novovysiata plocha medzi dvomi cyklotrasami
Control	2	0	2025-08-09	Novovysiata plocha medzi dvomi cyklotrasami
Control	4	0	2025-08-09	Novovysiata plocha medzi dvomi cyklotrasami
Control	0	0	2025-08-09	Novovysiata plocha medzi dvomi cyklotrasami
Control	0	0	2025-08-09	Novovysiata plocha medzi dvomi cyklotrasami
Control	3	0	2025-08-09	Novovysiata plocha medzi dvomi cyklotrasami
Control	2	0	2025-08-09	Novovysiata plocha medzi dvomi cyklotrasami
Control	4	0	2025-08-09	Novovysiata plocha medzi dvomi cyklotrasami
Control	1	0	2025-08-09	Novovysiata plocha medzi dvomi cyklotrasami
Control	4	0	2025-08-09	Novovysiata plocha medzi dvomi cyklotrasami
Control	2	0	2025-08-09	Novovysiata plocha medzi dvomi cyklotrasami
Control	3	0	2025-08-09	Novovysiata plocha medzi dvomi cyklotrasami
Control	1	0	2025-08-09	Novovysiata plocha medzi dvomi cyklotrasami
Control	3	0	2025-08-09	Novovysiata plocha medzi dvomi cyklotrasami
Control	3	0	2025-08-09	Novovysiata plocha medzi dvomi cyklotrasami
Control	4	0	2025-08-09	Novovysiata plocha medzi dvomi cyklotrasami
Control	3	0	2025-08-09	Novovysiata plocha medzi dvomi cyklotrasami
Control	3	0	2025-08-09	Novovysiata plocha medzi dvomi cyklotrasami
Control	4	0	2025-08-09	Novovysiata plocha medzi dvomi cyklotrasami
Control	3	0	2025-08-09	Novovysiata plocha medzi dvomi cyklotrasami
Control	3	0	2025-08-09	Novovysiata plocha medzi dvomi cyklotrasami
Control	4	0	2025-08-09	Novovysiata plocha medzi dvomi cyklotrasami
Control	0	0	2025-08-09	Novovysiata plocha medzi dvomi cyklotrasami
Control	3	0	2025-08-09	Novovysiata plocha medzi dvomi cyklotrasami
Control	0	0	2025-08-09	Novovysiata plocha medzi dvomi cyklotrasami
Control	4	0	2025-08-09	Novovysiata plocha medzi dvomi cyklotrasami
Control	2	0	2025-08-09	Novovysiata plocha medzi dvomi cyklotrasami
Control	4	0	2025-08-09	Novovysiata plocha medzi dvomi cyklotrasami
Control	1	0	2025-08-09	Novovysiata plocha medzi dvomi cyklotrasami
Control	3	0	2025-08-09	Novovysiata plocha medzi dvomi cyklotrasami
Control	4	0	2025-08-09	Novovysiata plocha medzi dvomi cyklotrasami
Control	0	0	2025-08-09	Novovysiata plocha medzi dvomi cyklotrasami
Control	2	0	2025-08-09	Novovysiata plocha medzi dvomi cyklotrasami
Control	4	0	2025-08-09	Novovysiata plocha medzi dvomi cyklotrasami
Control	4	0	2025-08-09	Novovysiata plocha medzi dvomi cyklotrasami
Control	2	0	2025-08-09	Novovysiata plocha medzi dvomi cyklotrasami
Control	2	0	2025-08-09	Novovysiata plocha medzi dvomi cyklotrasami
Control	1	0	2025-08-09	Novovysiata plocha medzi dvomi cyklotrasami
Control	4	0	2025-08-09	Novovysiata plocha medzi dvomi cyklotrasami
Control	4	0	2025-08-09	Novovysiata plocha medzi dvomi cyklotrasami
Control	2	0	2025-08-09	Novovysiata plocha medzi dvomi cyklotrasami
Control	0	0	2025-08-09	Novovysiata plocha medzi dvomi cyklotrasami
Control	2	0	2025-08-09	Novovysiata plocha medzi dvomi cyklotrasami
Control	4	0	2025-08-09	Novovysiata plocha medzi dvomi cyklotrasami
Control	4	0	2025-08-09	Novovysiata plocha medzi dvomi cyklotrasami
Control	0	0	2025-08-09	Novovysiata plocha medzi dvomi cyklotrasami
Control	0	0	2025-08-09	Novovysiata plocha medzi dvomi cyklotrasami
Control	0	0	2025-08-09	Novovysiata plocha medzi dvomi cyklotrasami
Control		1	2025-08-09	Novovysiata plocha medzi dvomi cyklotrasami
Control		1	2025-08-09	Novovysiata plocha medzi dvomi cyklotrasami
Control		1	2025-08-09	Novovysiata plocha medzi dvomi cyklotrasami
Control		1	2025-08-09	Novovysiata plocha medzi dvomi cyklotrasami
Control		1	2025-08-09	Novovysiata plocha medzi dvomi cyklotrasami
Control		1	2025-08-09	Novovysiata plocha medzi dvomi cyklotrasami
Control		1	2025-08-09	Novovysiata plocha medzi dvomi cyklotrasami
Control		1	2025-08-09	Novovysiata plocha medzi dvomi cyklotrasami
Control		1	2025-08-09	Novovysiata plocha medzi dvomi cyklotrasami
Control		1	2025-08-09	Novovysiata plocha medzi dvomi cyklotrasami
Control		1	2025-08-09	Novovysiata plocha medzi dvomi cyklotrasami
Control		1	2025-08-09	Novovysiata plocha medzi dvomi cyklotrasami
Control		1	2025-08-09	Novovysiata plocha medzi dvomi cyklotrasami
Control		1	2025-08-09	Novovysiata plocha medzi dvomi cyklotrasami
Control		1	2025-08-09	Novovysiata plocha medzi dvomi cyklotrasami
Control		1	2025-08-09	Novovysiata plocha medzi dvomi cyklotrasami
Control		1	2025-08-09	Novovysiata plocha medzi dvomi cyklotrasami
Control		1	2025-08-09	Novovysiata plocha medzi dvomi cyklotrasami
Control		1	2025-08-09	Novovysiata plocha medzi dvomi cyklotrasami
Control		1	2025-08-09	Novovysiata plocha medzi dvomi cyklotrasami
Control		1	2025-08-09	Novovysiata plocha medzi dvomi cyklotrasami
Control		1	2025-08-09	Novovysiata plocha medzi dvomi cyklotrasami
Control		1	2025-08-09	Novovysiata plocha medzi dvomi cyklotrasami
Control		1	2025-08-09	Novovysiata plocha medzi dvomi cyklotrasami
Control		1	2025-08-09	Novovysiata plocha medzi dvomi cyklotrasami
Control		1	2025-08-09	Novovysiata plocha medzi dvomi cyklotrasami
Control		1	2025-08-09	Novovysiata plocha medzi dvomi cyklotrasami
Control		1	2025-08-09	Novovysiata plocha medzi dvomi cyklotrasami
Control		1	2025-08-09	Novovysiata plocha medzi dvomi cyklotrasami
Control		1	2025-08-09	Novovysiata plocha medzi dvomi cyklotrasami
Control		1	2025-08-09	Novovysiata plocha medzi dvomi cyklotrasami
Control		1	2025-08-09	Novovysiata plocha medzi dvomi cyklotrasami
Control		1	2025-08-09	Novovysiata plocha medzi dvomi cyklotrasami
Damaged		1	2025-08-09	Novovysiata plocha medzi dvomi cyklotrasami
Damaged		1	2025-08-09	Novovysiata plocha medzi dvomi cyklotrasami
Damaged		1	2025-08-09	Novovysiata plocha medzi dvomi cyklotrasami
Damaged		1	2025-08-09	Novovysiata plocha medzi dvomi cyklotrasami
Damaged		1	2025-08-09	Novovysiata plocha medzi dvomi cyklotrasami
Damaged		1	2025-08-09	Novovysiata plocha medzi dvomi cyklotrasami
Damaged		1	2025-08-09	Novovysiata plocha medzi dvomi cyklotrasami
Damaged		1	2025-08-09	Novovysiata plocha medzi dvomi cyklotrasami
Damaged		1	2025-08-09	Novovysiata plocha medzi dvomi cyklotrasami
Damaged		1	2025-08-09	Novovysiata plocha medzi dvomi cyklotrasami
Damaged		1	2025-08-09	Novovysiata plocha medzi dvomi cyklotrasami
Damaged		1	2025-08-09	Novovysiata plocha medzi dvomi cyklotrasami
Damaged		1	2025-08-09	Novovysiata plocha medzi dvomi cyklotrasami
Damaged		1	2025-08-09	Novovysiata plocha medzi dvomi cyklotrasami
Damaged		1	2025-08-09	Novovysiata plocha medzi dvomi cyklotrasami
Damaged		1	2025-08-09	Novovysiata plocha medzi dvomi cyklotrasami
Damaged		1	2025-08-09	Novovysiata plocha medzi dvomi cyklotrasami
Damaged		1	2025-08-09	Novovysiata plocha medzi dvomi cyklotrasami
Damaged		1	2025-08-09	Novovysiata plocha medzi dvomi cyklotrasami
Damaged		1	2025-08-09	Novovysiata plocha medzi dvomi cyklotrasami
Damaged	4	0	2025-08-09	Novovysiata plocha medzi dvomi cyklotrasami
Damaged	0	0	2025-08-09	Novovysiata plocha medzi dvomi cyklotrasami
Damaged	1	0	2025-08-09	Novovysiata plocha medzi dvomi cyklotrasami
Damaged	3	0	2025-08-09	Novovysiata plocha medzi dvomi cyklotrasami
Damaged	0	0	2025-08-09	Novovysiata plocha medzi dvomi cyklotrasami
Damaged	2	0	2025-08-09	Novovysiata plocha medzi dvomi cyklotrasami
Damaged	1	0	2025-08-09	Novovysiata plocha medzi dvomi cyklotrasami
Damaged	0	0	2025-08-09	Novovysiata plocha medzi dvomi cyklotrasami
Damaged	4	0	2025-08-09	Novovysiata plocha medzi dvomi cyklotrasami
Damaged	0	0	2025-08-09	Novovysiata plocha medzi dvomi cyklotrasami
Damaged	0	0	2025-08-09	Novovysiata plocha medzi dvomi cyklotrasami
Damaged	0	0	2025-08-09	Novovysiata plocha medzi dvomi cyklotrasami
Damaged	1	0	2025-08-09	Novovysiata plocha medzi dvomi cyklotrasami
Damaged	0	0	2025-08-09	Novovysiata plocha medzi dvomi cyklotrasami
Damaged	0	0	2025-08-09	Novovysiata plocha medzi dvomi cyklotrasami
Damaged	0	0	2025-08-09	Novovysiata plocha medzi dvomi cyklotrasami
Damaged	0	0	2025-08-09	Novovysiata plocha medzi dvomi cyklotrasami
Damaged	1	0	2025-08-09	Novovysiata plocha medzi dvomi cyklotrasami
Damaged	3	0	2025-08-09	Novovysiata plocha medzi dvomi cyklotrasami
Damaged	1	0	2025-08-09	Novovysiata plocha medzi dvomi cyklotrasami
Damaged	0	0	2025-08-09	Novovysiata plocha medzi dvomi cyklotrasami
Damaged	0	0	2025-08-09	Novovysiata plocha medzi dvomi cyklotrasami
Damaged	0	0	2025-08-09	Novovysiata plocha medzi dvomi cyklotrasami
Damaged	1	0	2025-08-09	Novovysiata plocha medzi dvomi cyklotrasami
Damaged	4	0	2025-08-09	Novovysiata plocha medzi dvomi cyklotrasami
Damaged	1	0	2025-08-09	Novovysiata plocha medzi dvomi cyklotrasami
Damaged	3	0	2025-08-09	Novovysiata plocha medzi dvomi cyklotrasami
Damaged	0	0	2025-08-09	Novovysiata plocha medzi dvomi cyklotrasami
Damaged	0	0	2025-08-09	Novovysiata plocha medzi dvomi cyklotrasami
Damaged	0	0	2025-08-09	Novovysiata plocha medzi dvomi cyklotrasami
Damaged	1	0	2025-08-09	Novovysiata plocha medzi dvomi cyklotrasami
Damaged	0	0	2025-08-09	Novovysiata plocha medzi dvomi cyklotrasami
Damaged	0	0	2025-08-09	Novovysiata plocha medzi dvomi cyklotrasami
Damaged	3	0	2025-08-09	Novovysiata plocha medzi dvomi cyklotrasami
Damaged	0	0	2025-08-09	Novovysiata plocha medzi dvomi cyklotrasami
Damaged	0	0	2025-08-09	Novovysiata plocha medzi dvomi cyklotrasami
Damaged	3	0	2025-08-09	Novovysiata plocha medzi dvomi cyklotrasami
Damaged	0	0	2025-08-09	Novovysiata plocha medzi dvomi cyklotrasami
Damaged	0	0	2025-08-09	Novovysiata plocha medzi dvomi cyklotrasami
Damaged	0	0	2025-08-09	Novovysiata plocha medzi dvomi cyklotrasami
Damaged	0	0	2025-08-09	Novovysiata plocha medzi dvomi cyklotrasami
Damaged	0	0	2025-08-09	Novovysiata plocha medzi dvomi cyklotrasami
Damaged	0	0	2025-08-09	Novovysiata plocha medzi dvomi cyklotrasami
Damaged	1	0	2025-08-09	Novovysiata plocha medzi dvomi cyklotrasami
Damaged	1	0	2025-08-09	Novovysiata plocha medzi dvomi cyklotrasami
Damaged	0	0	2025-08-09	Novovysiata plocha medzi dvomi cyklotrasami
Damaged	3	0	2025-08-09	Novovysiata plocha medzi dvomi cyklotrasami
Damaged	4	0	2025-08-09	Novovysiata plocha medzi dvomi cyklotrasami
Damaged	0	0	2025-08-09	Novovysiata plocha medzi dvomi cyklotrasami
Damaged	0	0	2025-08-09	Novovysiata plocha medzi dvomi cyklotrasami
Damaged	4	0	2025-08-09	Novovysiata plocha medzi dvomi cyklotrasami
Damaged	2	0	2025-08-09	Novovysiata plocha medzi dvomi cyklotrasami
Damaged	0	0	2025-08-09	Novovysiata plocha medzi dvomi cyklotrasami
Damaged	2	0	2025-08-09	Novovysiata plocha medzi dvomi cyklotrasami
Damaged	3	0	2025-08-09	Novovysiata plocha medzi dvomi cyklotrasami
Damaged	2	0	2025-08-09	Novovysiata plocha medzi dvomi cyklotrasami
Damaged	1	0	2025-08-09	Novovysiata plocha medzi dvomi cyklotrasami
Damaged	1	0	2025-08-09	Novovysiata plocha medzi dvomi cyklotrasami
Damaged	1	0	2025-08-09	Novovysiata plocha medzi dvomi cyklotrasami
Damaged	1	0	2025-08-09	Novovysiata plocha medzi dvomi cyklotrasami
Damaged	0	0	2025-08-09	Novovysiata plocha medzi dvomi cyklotrasami
Damaged	0	0	2025-08-09	Novovysiata plocha medzi dvomi cyklotrasami
Damaged	0	0	2025-08-09	Novovysiata plocha medzi dvomi cyklotrasami
Damaged	0	0	2025-08-09	Novovysiata plocha medzi dvomi cyklotrasami
Damaged	3	0	2025-08-09	Novovysiata plocha medzi dvomi cyklotrasami
Damaged	3	0	2025-08-09	Novovysiata plocha medzi dvomi cyklotrasami
Damaged	4	0	2025-08-09	Novovysiata plocha medzi dvomi cyklotrasami
Damaged	2	0	2025-08-09	Novovysiata plocha medzi dvomi cyklotrasami
Damaged	0	0	2025-08-09	Novovysiata plocha medzi dvomi cyklotrasami
Damaged	0	0	2025-08-09	Novovysiata plocha medzi dvomi cyklotrasami
Damaged	0	0	2025-08-09	Novovysiata plocha medzi dvomi cyklotrasami
Damaged	0	0	2025-08-09	Novovysiata plocha medzi dvomi cyklotrasami
Damaged	1	0	2025-08-09	Novovysiata plocha medzi dvomi cyklotrasami
Damaged	3	0	2025-08-09	Novovysiata plocha medzi dvomi cyklotrasami
Damaged	1	0	2025-08-09	Novovysiata plocha medzi dvomi cyklotrasami
Damaged	0	0	2025-08-09	Novovysiata plocha medzi dvomi cyklotrasami
Damaged	0	0	2025-08-14	Záhrada
Damaged	0	0	2025-08-14	Záhrada
Damaged	0	0	2025-08-14	Záhrada
Damaged	3	0	2025-08-14	Záhrada
Damaged	0	0	2025-08-14	Záhrada
Damaged	0	0	2025-08-14	Záhrada
Damaged	0	0	2025-08-14	Záhrada
Damaged	0	0	2025-08-14	Záhrada
Damaged	0	0	2025-08-14	Záhrada
Damaged	0	0	2025-08-14	Záhrada
Damaged	1	0	2025-08-14	Záhrada
Damaged	3	0	2025-08-14	Záhrada
Damaged	0	0	2025-08-14	Záhrada
Damaged	1	0	2025-08-14	Záhrada
Damaged	2	0	2025-08-14	Záhrada
Damaged	0	0	2025-08-14	Záhrada
Damaged	0	0	2025-08-14	Záhrada
Damaged	0	0	2025-08-14	Záhrada
Damaged	0	0	2025-08-14	Záhrada
Damaged	0	0	2025-08-14	Záhrada
Damaged	0	0	2025-08-14	Záhrada
Damaged	0	0	2025-08-14	Záhrada
Damaged	0	0	2025-08-14	Záhrada
Damaged	0	0	2025-08-14	Záhrada
Damaged	0	0	2025-08-14	Záhrada
Damaged	0	0	2025-08-14	Záhrada
Damaged	0	0	2025-08-14	Záhrada
Damaged	0	0	2025-08-14	Záhrada
Damaged	2	0	2025-08-14	Záhrada
Damaged	2	0	2025-08-14	Záhrada
Damaged	0	0	2025-08-14	Záhrada
Damaged	0	0	2025-08-14	Záhrada
Damaged	0	0	2025-08-14	Záhrada
Damaged	0	0	2025-08-14	Záhrada
Damaged	0	0	2025-08-14	Záhrada
Damaged	0	0	2025-08-14	Záhrada
Damaged	0	0	2025-08-14	Záhrada
Damaged	0	0	2025-08-14	Záhrada
Damaged	0	0	2025-08-14	Záhrada
Damaged	0	0	2025-08-14	Záhrada
Damaged	1	0	2025-08-14	Záhrada
Damaged	0	0	2025-08-14	Záhrada
Damaged	0	0	2025-08-14	Záhrada
Damaged	0	0	2025-08-14	Záhrada
Damaged	3	0	2025-08-14	Záhrada
Damaged	0	0	2025-08-14	Záhrada
Damaged	0	0	2025-08-14	Záhrada
Damaged	0	0	2025-08-14	Záhrada
Damaged	0	0	2025-08-14	Záhrada
Damaged	0	0	2025-08-14	Záhrada
Damaged	0	0	2025-08-14	Záhrada
Damaged	1	0	2025-08-14	Záhrada
Damaged	3	0	2025-08-14	Záhrada
Damaged	0	0	2025-08-14	Záhrada
Damaged	0	0	2025-08-14	Záhrada
Damaged	0	0	2025-08-14	Záhrada
Damaged	0	0	2025-08-14	Záhrada
Damaged	0	0	2025-08-14	Záhrada
Damaged	0	0	2025-08-14	Záhrada
Damaged	4	0	2025-08-14	Záhrada
Damaged	0	0	2025-08-14	Záhrada
Damaged	2	0	2025-08-14	Záhrada
Damaged	3	0	2025-08-14	Záhrada
Damaged	3	0	2025-08-14	Záhrada
Damaged	1	0	2025-08-14	Záhrada
Damaged	1	0	2025-08-14	Záhrada
Damaged	0	0	2025-08-14	Záhrada
Damaged	2	0	2025-08-14	Záhrada
Damaged	3	0	2025-08-14	Záhrada
Damaged	1	0	2025-08-14	Záhrada
Damaged	2	0	2025-08-14	Záhrada
Damaged	0	0	2025-08-14	Záhrada
Damaged	0	0	2025-08-14	Záhrada
Damaged	0	0	2025-08-14	Záhrada
Damaged	2	0	2025-08-14	Záhrada
Damaged	0	0	2025-08-14	Záhrada
Damaged	3	0	2025-08-14	Záhrada
Damaged	3	0	2025-08-14	Záhrada
Damaged	2	0	2025-08-14	Záhrada
Damaged	0	0	2025-08-14	Záhrada
Damaged	0	0	2025-08-14	Záhrada
Damaged	2	0	2025-08-14	Záhrada
Damaged	0	0	2025-08-14	Záhrada
Damaged	1	0	2025-08-14	Záhrada
Damaged	2	0	2025-08-14	Záhrada
Damaged	0	0	2025-08-14	Záhrada
Damaged	0	0	2025-08-14	Záhrada
Damaged	0	0	2025-08-14	Záhrada
Damaged	0	0	2025-08-14	Záhrada
Damaged	0	0	2025-08-14	Záhrada
Damaged	3	0	2025-08-14	Záhrada
Damaged	0	0	2025-08-14	Záhrada
Damaged	3	0	2025-08-14	Záhrada
Damaged	0	0	2025-08-14	Záhrada
Damaged	0	0	2025-08-14	Záhrada
Damaged	0	0	2025-08-14	Záhrada
Damaged	0	0	2025-08-14	Záhrada
Damaged	0	0	2025-08-14	Záhrada
Damaged	0	0	2025-08-14	Záhrada
Damaged		1	2025-08-14	Záhrada
Control	0	0	2025-08-14	Záhrada
Control	0	0	2025-08-14	Záhrada
Control	4	0	2025-08-14	Záhrada
Control	2	0	2025-08-14	Záhrada
Control	2	0	2025-08-14	Záhrada
Control	0	0	2025-08-14	Záhrada
Control	0	0	2025-08-14	Záhrada
Control	0	0	2025-08-14	Záhrada
Control	2	0	2025-08-14	Záhrada
Control	4	0	2025-08-14	Záhrada
Control	1	0	2025-08-14	Záhrada
Control	3	0	2025-08-14	Záhrada
Control	3	0	2025-08-14	Záhrada
Control	0	0	2025-08-14	Záhrada
Control	1	0	2025-08-14	Záhrada
Control	1	0	2025-08-14	Záhrada
Control	0	0	2025-08-14	Záhrada
Control	3	0	2025-08-14	Záhrada
Control	2	0	2025-08-14	Záhrada
Control	2	0	2025-08-14	Záhrada
Control	0	0	2025-08-14	Záhrada
Control	4	0	2025-08-14	Záhrada
Control	3	0	2025-08-14	Záhrada
Control	0	0	2025-08-14	Záhrada
Control	0	0	2025-08-14	Záhrada
Control	2	0	2025-08-14	Záhrada
Control	2	0	2025-08-14	Záhrada
Control	4	0	2025-08-14	Záhrada
Control	1	0	2025-08-14	Záhrada
Control	3	0	2025-08-14	Záhrada
Control	0	0	2025-08-14	Záhrada
Control	1	0	2025-08-14	Záhrada
Control	3	0	2025-08-14	Záhrada
Control	1	0	2025-08-14	Záhrada
Control	2	0	2025-08-14	Záhrada
Control	2	0	2025-08-14	Záhrada
Control	0	0	2025-08-14	Záhrada
Control	0	0	2025-08-14	Záhrada
Control	2	0	2025-08-14	Záhrada
Control	0	0	2025-08-14	Záhrada
Control	1	0	2025-08-14	Záhrada
Control	1	0	2025-08-14	Záhrada
Control	0	0	2025-08-14	Záhrada
Control	2	0	2025-08-14	Záhrada
Control	1	0	2025-08-14	Záhrada
Control	4	0	2025-08-14	Záhrada
Control	0	0	2025-08-14	Záhrada
Control	2	0	2025-08-14	Záhrada
Control	0	0	2025-08-14	Záhrada
Control	0	0	2025-08-14	Záhrada
Control	3	0	2025-08-14	Záhrada
Control	3	0	2025-08-14	Záhrada
Control	4	0	2025-08-14	Záhrada
Control	3	0	2025-08-14	Záhrada
Control	2	0	2025-08-14	Záhrada
Control	1	0	2025-08-14	Záhrada
Control	3	0	2025-08-14	Záhrada
Control	1	0	2025-08-14	Záhrada
Control	3	0	2025-08-14	Záhrada
Control	4	0	2025-08-14	Záhrada
Control	3	0	2025-08-14	Záhrada
Control	0	0	2025-08-14	Záhrada
Control	0	0	2025-08-14	Záhrada
Control	4	0	2025-08-14	Záhrada
Control	1	0	2025-08-14	Záhrada
Control	3	0	2025-08-14	Záhrada
Control	3	0	2025-08-14	Záhrada
Control	3	0	2025-08-14	Záhrada
Control	4	0	2025-08-14	Záhrada
Control	1	0	2025-08-14	Záhrada
Control	0	0	2025-08-14	Záhrada
Control	1	0	2025-08-14	Záhrada
Control	4	0	2025-08-14	Záhrada
Control	3	0	2025-08-14	Záhrada
Control	2	0	2025-08-14	Záhrada
Control	3	0	2025-08-14	Záhrada
Control	1	0	2025-08-14	Záhrada
Control	1	0	2025-08-14	Záhrada
Control	3	0	2025-08-14	Záhrada
Control	0	0	2025-08-14	Záhrada
Control	4	0	2025-08-14	Záhrada
Control	4	0	2025-08-14	Záhrada
Control	0	0	2025-08-14	Záhrada
Control	2	0	2025-08-14	Záhrada
Control	4	0	2025-08-14	Záhrada
Control	2	0	2025-08-14	Záhrada
Control	3	0	2025-08-14	Záhrada
Control	2	0	2025-08-14	Záhrada
Control	2	0	2025-08-14	Záhrada
Control	0	0	2025-08-14	Záhrada
Control		1	2025-08-14	Záhrada
Control		1	2025-08-14	Záhrada
Control		1	2025-08-14	Záhrada
